# Supplementary material for: Mechanism of Takifugu bimaculatus Skin Peptides in Alleviating Hyperglycemia in Rats with Type 2 Diabetic Mellitus Based on Microbiome and Metabolome Analyses
Source: Mar Drugs. 2024 Aug 22;22(8):377. doi: 10.3390/md22080377 (PMC11355842; doi:10.3390/md22080377)
Supplement: Supplementary file 1 [file marinedrugs-22-00377-s001.zip]

Archive with 1 entries (1 files):
- marinedrugs-3127749-supplementary.pdf
